# Supplementary material for: Effect of a four-week ketogenic diet on exercise metabolism in CrossFit-trained athletes
Source: J Int Soc Sports Nutr. 2019 Apr 5;16:16. doi: 10.1186/s12970-019-0284-9 (PMC6451242; doi:10.1186/s12970-019-0284-9)
Supplement: Supplementary file 2 — Material S2. Sample Menu (https://figshare.com/s/a7603768f47bcc86dd31; doi: https://doi.org/10.6084/m9.figshare.7539236). (XLSX 18 kb) [file 12970_2019_284_MOESM2_ESM.xlsx]

## Sheet: Day_1-5
Day	1		2		3		4		5
Breakfast	Bulletproof Coffee		Bulletproof Coffee		Bulletproof Coffee		Bulletproof Coffee		Bulletproof Coffee
	Ingredients	Weight [g]	Ingredients	Weight [g]	Ingredients	Weight [g]	Ingredients	Weight [g]	Ingredients	Weight [g]
	Coconut oil	80	Coconut oil	80	Coconut oil	80	Coconut oil	80	Coconut oil	80
	Ghee butter	76	Ghee butter	76	Ghee butter	76	Ghee butter	76	Ghee butter	76
	Coffee brew	400	Coffee brew	400	Coffee brew	400	Coffee brew	400	Coffee brew	400
Brunch - ingredients for preparation of 2 servings (note: eat one servig for brunch and the second one for lunch)	Coconut Curry Chicken		Cod with Coconut Milk		Zucchini Risoles with salad		Pork Chine Roasted with Sauerkraut		Chicken with Vegetables and Mozzarella
	Ingredients	Weight [g]	Ingredients	Weight [g]	Ingredients	Weight [g]	Ingredients	Weight [g]	Ingredients	Weight [g]
	Konjac pasta	120	Cod	250	Pork mince	250	Pork chine	350	Chicken breast	300
	Chicken breast	250	Onion	70	Zucchini	225	Sauerkraut	150	Broccoli	200
	Coconut milk	240	Red pepper	75	Parsley	18	Ghee butter	75	Ghee butter	75
	Red pepper	75	Celery	60	Lemon peel	2			Onion	70
	Yellow pepper	40	Coconut oil	32	Soured cucumber	150			Carrot	170
	Coconut oil	32	Ghee butter	25	Tomato	150			Mozzarella	124
	Sesame	39	Coconut milk	120	Coconut oil	64
	Coriander	4	Champignon	62
Lunch	1 serving from brunch		1 serving from brunch		1 serving from brunch		1 serving from brunch		1 serving from brunch
Dinner – ingredients for preparation of 2 servings (note: eat one servig for dinner and the second one for late dinner)	Grilled Salmon Salad		Avocado with soft-boiled egg and mackerel		Omelette a’la pizza		Cauliflower Pizza		Green Omelette
	Ingredients	Weight [g]	Ingredients	Weight [g]	Ingredients	Weight [g]	Ingredients	Weight [g]	Ingredients	Weight [g]
	Salmon	300	Avocado	149	Eggs	236	Cauliflower	200	Spinach	40
	Arugula	30	Eggs	180	Cheddar cheese	60	Mozzarella	240	Coconut oil	16
	Red pepper	37	Radish sprouts	12	Tomato	150	Eggs	59	Chives	8
	Tomato	100	Mackerel	207	Onion	35	Tomato	150	Black pepper	2
	Red onion	30			Garlic	3	Onion	70	Eggs	236
					Prosciutto ham	30	Garlic	3	Cold smoked salmon	100
					Arugula	10	Prosciutto ham	50
					Mozzarella	91	Arugula	10
					Coconut oil	32
					Champignon	124
Late Dinner	1 serving from dinner		1 serving from dinner		1 serving from dinner		1 serving from dinner		1 serving from dinner

## Sheet: Day_6-10
Day	6		7		8		9		10
Breakfast	Bulletproof Coffee		Bulletproof Coffee		Bulletproof Coffee		Bulletproof Coffee		Bulletproof Coffee
	Ingredients	Weight [g]	Ingredients	Weight [g]	Ingredients	Weight [g]	Ingredients	Weight [g]	Ingredients	Weight [g]
	Coconut oil	80	Coconut oil	80	Coconut oil	80	Coconut oil	80	Coconut oil	80
	Ghee butter	76	Ghee butter	76	Ghee butter	76	Ghee butter	76	Ghee butter	76
	Coffee brew	400	Coffee brew	400	Coffee brew	400	Coffee brew	400	Coffee brew	400
Brunch - ingredients for preparation of 2 servings (note: eat one servig for brunch and the second one for lunch)	Grilled Beef Steak with Tomato Salad and Steamed Broccoli		Burgers with Salad		Konjac Pasta with Pork		Grilled Turkey Shashlik		Chicken with Spinach and Chives on Feta and Tomato Salad
	Ingredients	Weight [g]	Ingredients	Weight [g]	Ingredients	Weight [g]	Ingredients	Weight [g]	Ingredients	Weight [g]
	Beef Steak	350	Beef mince	350	Passata	180	Turkey breast	350	Chicken breast	250
	Ghee butter	50	Coriander	4	Zucchini	112	Red pepper	90	Spinach	60
	Arugula	20	Mustard	25	Konjac pasta	120	Champignon	120	Chives	20
	Tomato	150	Cheddar cheese	60	Pork mince	350	Zucchini	100	Feta cheese	100
	Broccoli	150	Coconut oil	16	Onion	75	Garlic	5	Tomato	200
	Cheddar cheese	60	Zucchini	225	Rapeseed oil	50	Rapeseed oil	60	Rapeseed oil	60
			Soured cucumber	100	Spinach	90	Herbes de provence	1
			Tomato	150
			Arugula	20
Lunch	1 serving from brunch		1 serving from brunch		1 serving from brunch		1 serving from brunch		1 serving from brunch
Dinner – ingredients for preparation of 2 servings (note: eat one servig for dinner and the second one for late dinner)	Scrumbled Eggs with Salad		Egg Muffins		Shakshuka		Avocado with Tuna, Spinach and Soured cucumber		Mackerel Spread with Spinach, chopped Carrot and Parsley
	Ingredients	Weight [g]	Ingredients	Weight [g]	Ingredients	Weight [g]	Ingredients	Weight [g]	Ingredients	Weight [g]
	Eggs	236	Eggs	177	Eggs	236	Avocado	282	Mackerel	307
	Ghee butter	25	Red pepper	40	Tomato	150	Spinach	30	Parsley	18
	Tomato	150	Chives	16	Red pepper	75	Soured cucumber	50	Carrot	85
	Soured cucumber	100	Champignon	108	Onion	35	Tuna in its own sauce	195	Spinach	60
	Feta cheese	100	Cheddar cheese	60	Ham	60
			Prosciutto ham	20	Ghee butter	60
			Broccoli	100	Cheddar cheese	60
			Ghee butter	50
Late Dinner	1 serving from dinner		1 serving from dinner		1 serving from dinner		1 serving from dinner		1 serving from dinner
